# Supplementary material for: Exploring Sustainable Development Pathways for Agri-Food Supply Chains Empowered by Cross-Border E-Commerce Platforms: A Hybrid Grounded Theory and DEMATEL-ISM-MICMAC Approach
Source: Foods. 2023 Oct 26;12(21):3916. doi: 10.3390/foods12213916 (PMC10647628; doi:10.3390/foods12213916)
Supplement: Supplementary file 1 [file foods-12-03916-s001.zip]

Archive with 1 entries (1 files):
- foods-2635053-supplementary.pdf
